# Supplementary material for: Ethyl 4-ethyl­amino-3-nitro­benzoate
Source: Acta Crystallogr Sect E Struct Rep Online. 2009 Jan 8;65(Pt 2):o227. doi: 10.1107/S1600536808043602 (PMC2968249; doi:10.1107/S1600536808043602)
Supplement: Supplementary file 2 [file e-65-0o227-Isup2.hkl]

# 
# h,k,l, Fc-squared, Fo-squared, sigma(Fo-squared) and status flag 
# 
data_I
_shelx_title ' N in P2(1)' 
_shelx_refln_list_code          4 
_shelx_F_calc_maximum       81.06 
_exptl_crystal_F_000       252.00 
_reflns_d_resolution_high  0.8362 
 
loop_ 
 _symmetry_equiv_pos_as_xyz 
 'x, y, z' 
 '-x, y+1/2, -z' 
 
_cell_length_a     4.2360 
_cell_length_b    16.1800 
_cell_length_c     8.4890 
_cell_angle_alpha  90.000 
_cell_angle_beta   95.800 
_cell_angle_gamma  90.000 
 
_shelx_F_squared_multiplier     1.000 
 
loop_ 
 _refln_index_h 
 _refln_index_k 
 _refln_index_l 
 _refln_F_squared_calc 
 _refln_F_squared_meas 
 _refln_F_squared_sigma 
 _refln_observed_status 
   1   0   0     3506.59     3948.82     55.75 o 
   2   0   0       23.24       18.04      2.27 o 
   3   0   0        5.44        7.09      1.35 o 
   4   0   0        1.30        2.70      1.32 o 
   5   0   0        2.82        3.98      1.87 o 
   1   1   0      287.36      311.60      3.20 o 
   2   1   0       25.02       34.12      1.47 o 
   3   1   0       67.51       59.00      2.30 o 
   4   1   0       44.64       41.95      2.46 o 
   5   1   0        5.65        1.68      1.35 o 
   0   2   0      175.19      216.23      2.04 o 
   1   2   0       33.69       28.97      1.06 o 
   2   2   0       82.42       71.00      2.01 o 
   3   2   0       37.75       44.39      1.55 o 
   4   2   0        3.09        2.15      0.59 o 
   5   2   0        1.95        1.53      1.18 o 
   1   3   0     1744.45     1675.85      0.41 o 
   2   3   0       31.47       24.72      1.23 o 
   3   3   0        0.60        1.15      0.45 o 
   4   3   0        8.78        6.79      1.16 o 
   0   4   0     2526.97     2630.65     40.72 o 
   1   4   0       98.12      116.24      0.38 o 
   2   4   0      170.70      166.97      2.87 o 
   3   4   0       23.93       25.26      1.07 o 
   4   4   0        0.16        0.84      0.68 o 
   1   5   0      632.47      602.85      5.05 o 
   2   5   0       31.92       40.96      1.61 o 
   3   5   0       20.90       18.04      1.30 o 
   4   5   0        0.99        0.10      0.47 o 
   0   6   0       24.36       35.88      1.46 o 
   1   6   0      215.38      213.99      3.24 o 
   2   6   0       76.89       74.27      2.19 o 
   3   6   0       24.22       27.25      0.48 o 
   4   6   0       19.64       24.34      1.36 o 
   1   7   0      579.32      507.17      5.62 o 
   2   7   0       34.85       33.41      1.60 o 
   3   7   0       16.85       15.87      0.41 o 
   4   7   0        7.55        6.87      1.08 o 
   0   8   0       60.31       55.38      2.13 o 
   1   8   0       95.95      111.65      2.70 o 
   2   8   0       35.05       41.16      1.80 o 
   3   8   0       27.79       31.08      1.09 o 
   4   8   0        4.32        1.50      0.90 o 
   1   9   0       18.65       24.94      1.44 o 
   2   9   0      131.18      143.56      2.95 o 
   3   9   0       27.55       20.11      1.56 o 
   4   9   0        1.57        0.52      0.76 o 
   0  10   0       77.73       79.10      2.91 o 
   1  10   0       14.02       21.90      1.52 o 
   2  10   0        5.14        4.01      0.89 o 
   3  10   0        0.71        2.47      0.73 o 
   4  10   0        3.70        1.56      0.91 o 
   1  11   0       48.26       49.08      3.02 o 
   2  11   0       17.42       16.42      1.39 o 
   3  11   0       11.85        9.65      1.22 o 
   4  11   0        1.26        1.55      0.83 o 
   0  12   0       26.81       21.42      2.64 o 
   1  12   0        3.02        2.27      1.21 o 
   2  12   0       57.02       51.65      2.56 o 
   3  12   0        5.67        5.58      1.09 o 
   1  13   0       65.50       84.97      3.83 o 
   2  13   0       18.28       11.79      1.54 o 
   3  13   0       19.57       21.12      1.80 o 
   0  14   0      200.14      187.73      8.61 o 
   1  14   0      148.23      134.68      7.42 o 
   2  14   0       56.60       69.94      3.30 o 
   3  14   0        5.98        2.41      1.04 o 
   1  15   0       79.75       71.67      7.12 o 
   2  15   0       10.78       15.28      1.88 o 
   3  15   0        5.15        4.79      1.48 o 
   0  16   0       25.14       19.75      2.58 o 
   1  16   0        0.33        3.86      2.23 o 
   2  16   0        0.44        4.87      1.22 o 
   1  17   0        2.74        3.82      3.02 o 
   2  17   0        0.53        1.15      1.64 o 
   0  18   0       10.11        4.00      2.23 o 
   1  18   0        3.30        6.13      2.33 o 
  -5   0   1        0.89        0.40      1.54 o 
  -4   0   1       28.03       38.19      1.70 o 
  -3   0   1      124.04      136.46      4.15 o 
  -2   0   1      268.06      302.79      4.80 o 
  -1   0   1      347.69      318.09      0.52 o 
   0   0   1      589.07      657.85     10.34 o 
   1   0   1     6193.61     5963.19     52.63 o 
   2   0   1      601.00      609.93      5.07 o 
   3   0   1        1.13        0.70      0.62 o 
   4   0   1        6.58        8.84      1.09 o 
  -5   1   1        0.62        2.26      0.76 o 
  -4   1   1       19.78       22.45      1.02 o 
  -3   1   1       79.57       94.11      1.90 o 
  -2   1   1       10.26       13.03      0.92 o 
  -1   1   1      198.23      206.05      2.66 o 
   0   1   1      690.63      685.34     10.82 o 
   1   1   1     6571.47     6422.97      0.56 o 
   2   1   1      388.58      402.34      4.51 o 
   3   1   1       11.24        7.92      1.12 o 
   4   1   1       20.83       12.43      1.41 o 
  -5   2   1        0.09        0.77      0.49 o 
  -4   2   1        7.39        4.98      0.89 o 
  -3   2   1        5.54        4.69      0.89 o 
  -2   2   1       27.85       20.41      1.23 o 
  -1   2   1      515.81      454.39      0.43 o 
   0   2   1     1985.10     1964.13     20.98 o 
   1   2   1     1422.33     1325.42      0.51 o 
   2   2   1       74.00       68.76      2.05 o 
   3   2   1        0.91        0.61      0.66 o 
   4   2   1        7.99        6.58      1.11 o 
  -5   3   1        1.17        1.40      1.08 o 
  -4   3   1        3.40        3.39      0.90 o 
  -3   3   1       20.48       28.65      1.11 o 
  -2   3   1       60.52       60.93      2.06 o 
  -1   3   1      152.84      128.03      0.39 o 
   0   3   1      570.26      611.22      3.00 o 
   1   3   1      954.98      941.61      5.15 o 
   2   3   1       80.18       67.11      0.57 o 
   3   3   1       38.26       46.66      1.30 o 
   4   3   1        6.47       10.60      0.88 o 
  -4   4   1        1.66        1.56      0.82 o 
  -3   4   1       13.86        8.45      1.04 o 
  -2   4   1       17.68       18.86      1.19 o 
  -1   4   1      239.93      259.54      3.40 o 
   0   4   1      950.32      952.51     17.06 o 
   1   4   1      255.64      237.16      0.40 o 
   2   4   1      112.12      120.35      0.47 o 
   3   4   1        9.30        7.29      1.01 o 
   4   4   1        1.56        4.18      1.06 o 
  -4   5   1       17.29       15.51      1.48 o 
  -3   5   1       35.90       45.01      1.52 o 
  -2   5   1      165.18      176.07      2.96 o 
  -1   5   1      108.68       98.78      2.28 o 
   0   5   1      594.39      575.14     13.19 o 
   1   5   1       15.04       16.92      0.97 o 
   2   5   1       66.74       62.43      2.02 o 
   3   5   1       11.10        9.83      0.50 o 
   4   5   1        0.20        0.73      0.68 o 
  -4   6   1       15.33       20.24      1.99 o 
  -3   6   1       14.84       11.50      1.20 o 
  -2   6   1      130.65      147.98      3.42 o 
  -1   6   1      332.74      338.64      5.09 o 
   0   6   1      169.65      169.50      2.62 o 
   1   6   1       11.74       17.82      1.06 o 
   2   6   1      232.95      206.97      3.73 o 
   3   6   1       11.68       16.36      0.83 o 
   4   6   1        4.04        2.03      0.99 o 
  -4   7   1       25.13       22.10      1.95 o 
  -3   7   1       26.31       25.56      0.78 o 
  -2   7   1      262.28      259.82      4.80 o 
  -1   7   1      177.03      186.05      4.24 o 
   0   7   1      584.87      580.83      4.99 o 
   1   7   1        3.69        7.10      0.76 o 
   2   7   1      166.21      163.63      3.33 o 
   3   7   1       48.46       42.59      0.75 o 
   4   7   1       14.36        6.87      1.31 o 
  -4   8   1        8.60       11.87      1.71 o 
  -3   8   1        8.81        5.84      1.07 o 
  -2   8   1      110.05      123.28      0.69 o 
  -1   8   1      342.22      357.68      6.43 o 
   0   8   1       78.49      101.18      2.69 o 
   1   8   1        7.45        7.04      0.82 o 
   2   8   1        1.65        0.29      0.55 o 
   3   8   1       15.90       16.77      1.54 o 
   4   8   1        4.45        3.93      1.19 o 
  -4   9   1        0.92        0.75      1.21 o 
  -3   9   1        3.81        3.55      1.11 o 
  -2   9   1       23.64       30.29      2.04 o 
  -1   9   1       39.70       43.69      2.12 o 
   0   9   1       99.72      114.97      2.26 o 
   1   9   1       63.64       61.41      2.27 o 
   2   9   1        8.14        9.20      1.00 o 
   3   9   1       14.80       13.91      1.42 o 
   4   9   1        3.20        3.90      0.97 o 
  -4  10   1        0.44        2.46      1.32 o 
  -3  10   1       21.79       23.20      2.18 o 
  -2  10   1       25.25       29.60      2.06 o 
  -1  10   1       37.87       50.88      2.43 o 
   0  10   1       73.48       87.51      2.18 o 
   1  10   1        3.92        3.72      0.93 o 
   2  10   1       12.17       16.76      1.49 o 
   3  10   1        6.59        0.31      0.71 o 
   4  10   1        3.28        1.81      0.92 o 
  -4  11   1        0.89        4.70      1.28 o 
  -3  11   1        8.25        5.02      1.41 o 
  -2  11   1        8.45        8.76      2.52 o 
  -1  11   1       74.61       90.34      3.48 o 
   0  11   1       68.03       54.94      6.90 o 
   1  11   1       41.87       39.68      2.15 o 
   2  11   1        1.82        0.89      0.89 o 
   3  11   1        0.45        0.45      0.91 o 
   4  11   1        0.20        0.55      1.15 o 
  -3  12   1        0.98        2.03      1.37 o 
  -2  12   1        9.62       11.24      1.89 o 
  -1  12   1       17.82       24.29      2.19 o 
   0  12   1       49.21       61.91      2.21 o 
   1  12   1       36.18       48.98      2.69 o 
   2  12   1        1.03        3.54      1.08 o 
   3  12   1       14.67       14.65      0.69 o 
  -3  13   1        1.06        0.38      1.75 o 
  -2  13   1       19.90       17.64      2.27 o 
  -1  13   1      198.96      186.02      7.42 o 
   0  13   1      180.53      161.88      5.68 o 
   1  13   1        5.50        7.42      1.64 o 
   2  13   1        7.97        4.72      1.40 o 
   3  13   1       24.07       28.89      2.52 o 
  -3  14   1       14.58       14.80      2.70 o 
  -2  14   1       43.60       45.27      4.15 o 
  -1  14   1       38.62       33.55      4.23 o 
   0  14   1      143.56      134.43      5.39 o 
   1  14   1       46.24       44.62      4.65 o 
   2  14   1      101.32       96.52      4.85 o 
   3  14   1       12.97       10.61      1.78 o 
  -3  15   1        1.72        4.16      2.03 o 
  -2  15   1        7.07        8.57      2.43 o 
  -1  15   1        9.67       13.15      2.27 o 
   0  15   1       28.31       28.03      3.11 o 
   1  15   1       98.46       87.16      6.13 o 
   2  15   1       48.71       62.49      3.64 o 
   3  15   1        6.38        5.94      1.34 o 
  -2  16   1        6.96       10.75      2.35 o 
  -1  16   1        2.75        1.35      1.71 o 
   0  16   1        4.34        9.54      1.90 o 
   1  16   1        0.43        0.75      2.00 o 
   2  16   1       16.58       20.40      2.66 o 
  -2  17   1        7.47       12.77      2.63 o 
  -1  17   1       13.09       11.22      4.08 o 
   0  17   1        6.10        1.89      4.92 o 
   1  17   1       10.36        8.51      2.50 o 
   2  17   1        1.03        0.41      2.46 o 
  -1  18   1        2.68        3.85      3.23 o 
   0  18   1        3.78        4.83      5.57 o 
   1  18   1        0.02        6.76      3.19 o 
   0  19   1        0.55        0.32      2.60 o 
  -5   0   2        1.07        2.55      0.85 o 
  -4   0   2        1.92        0.18      0.58 o 
  -3   0   2      326.42      371.66      4.46 o 
  -2   0   2      901.20      859.80      6.58 o 
  -1   0   2       78.11       70.87      1.73 o 
   0   0   2      398.77      438.89      6.13 o 
   1   0   2        3.37        4.81      0.79 o 
   2   0   2      542.01      500.27      5.97 o 
   3   0   2       15.46       13.24      1.40 o 
   4   0   2        5.97        6.11      1.56 o 
  -5   1   2        1.57        0.00      0.59 o 
  -4   1   2        1.65        3.13      0.59 o 
  -3   1   2       35.96       26.63      1.44 o 
  -2   1   2       72.79       59.52      1.85 o 
  -1   1   2      296.06      305.19      0.36 o 
   0   1   2      359.11      287.43      2.79 o 
   1   1   2     2797.02     2703.18      0.61 o 
   2   1   2      674.69      606.26      0.53 o 
   3   1   2       94.06      112.11      2.60 o 
   4   1   2        0.35        1.20      0.77 o 
  -5   2   2        0.46        0.61      0.57 o 
  -4   2   2        1.22        2.40      0.64 o 
  -3   2   2        1.05        1.10      0.66 o 
  -2   2   2       12.73        7.44      0.81 o 
  -1   2   2      175.28      160.18      2.78 o 
   0   2   2      248.95      281.01      3.05 o 
   1   2   2      816.56      775.92      0.63 o 
   2   2   2      921.90      948.65      6.74 o 
   3   2   2       27.90       20.50      1.57 o 
   4   2   2        3.45        2.44      0.95 o 
  -4   3   2        9.32        9.92      1.35 o 
  -3   3   2       10.57        7.31      1.05 o 
  -2   3   2      212.35      212.48      0.85 o 
  -1   3   2        2.27        0.45      0.42 o 
   0   3   2        0.83        1.07      0.55 o 
   1   3   2       97.79      111.41      0.47 o 
   2   3   2       16.19       14.88      1.20 o 
   3   3   2        4.14        1.54      0.91 o 
   4   3   2        2.42        2.45      1.10 o 
  -4   4   2        1.33        0.35      0.89 o 
  -3   4   2       15.55       11.56      1.31 o 
  -2   4   2       34.99       31.50      0.56 o 
  -1   4   2      566.18      604.53      5.97 o 
   0   4   2      122.54      113.58      3.17 o 
   1   4   2       54.73       44.62      0.48 o 
   2   4   2      223.28      243.24      0.69 o 
   3   4   2        1.09        1.57      0.80 o 
   4   4   2        0.61        1.12      0.99 o 
  -4   5   2        4.59        4.43      1.30 o 
  -3   5   2       28.85       19.65      1.67 o 
  -2   5   2        8.05       11.66      1.18 o 
  -1   5   2       16.29       19.71      1.21 o 
   0   5   2      154.45      184.57     10.43 o 
   1   5   2      247.92      270.76      4.00 o 
   2   5   2       12.34       11.25      1.04 o 
   3   5   2       78.22       83.90      2.93 o 
   4   5   2        5.39        3.68      1.11 o 
  -4   6   2       78.18       76.65      3.47 o 
  -3   6   2       78.11       78.94      3.06 o 
  -2   6   2       95.11      101.89      0.57 o 
  -1   6   2      626.31      615.98      7.44 o 
   0   6   2      388.69      354.82      4.08 o 
   1   6   2       30.61       37.71      1.64 o 
   2   6   2       30.51       33.70      1.70 o 
   3   6   2       35.85       31.22      1.95 o 
   4   6   2        3.31        1.70      0.98 o 
  -4   7   2       39.17       45.01      2.84 o 
  -3   7   2       19.32       23.89      1.96 o 
  -2   7   2       34.55       30.37      1.87 o 
  -1   7   2      602.84      605.62      8.02 o 
   0   7   2      618.52      621.30     21.96 o 
   1   7   2       68.28       86.46      2.54 o 
   2   7   2        2.28        0.41      0.60 o 
   3   7   2        6.33        6.30      1.04 o 
   4   7   2        0.65        1.28      1.28 o 
  -4   8   2       53.54       55.25      3.05 o 
  -3   8   2       14.07       13.95      1.59 o 
  -2   8   2        2.57        3.21      1.00 o 
  -1   8   2       17.67       21.07      1.53 o 
   0   8   2      234.29      220.22      3.97 o 
   1   8   2      183.51      168.22      3.76 o 
   2   8   2        6.79        0.45      0.58 o 
   3   8   2       12.99        9.50      1.35 o 
   4   8   2        8.86       10.79      1.55 o 
  -4   9   2       14.03       18.31      2.31 o 
  -3   9   2        7.74       11.39      1.69 o 
  -2   9   2       24.26       29.91      1.97 o 
  -1   9   2       53.27       74.12      2.87 o 
   0   9   2       24.97       29.91      1.93 o 
   1   9   2       63.42       60.01      2.68 o 
   2   9   2        6.89       11.60      1.38 o 
   3   9   2        1.01        3.82      1.14 o 
   4   9   2        3.19        1.81      1.11 o 
  -4  10   2        4.22        5.67      1.66 o 
  -3  10   2       12.83       15.89      1.37 o 
  -2  10   2       16.85       19.31      1.94 o 
  -1  10   2       44.42       59.82      2.85 o 
   0  10   2       21.54       21.73      1.92 o 
   1  10   2       70.11       71.61      3.44 o 
   2  10   2       29.25       21.21      1.77 o 
   3  10   2        1.10        3.09      1.01 o 
   4  10   2        6.45        8.64      1.62 o 
  -4  11   2        5.66        6.52      1.66 o 
  -3  11   2        0.13        1.15      1.40 o 
  -2  11   2       25.56       27.84      3.10 o 
  -1  11   2       47.82       45.82      3.47 o 
   0  11   2       74.27       66.53      2.72 o 
   1  11   2       12.37       26.50      2.03 o 
   2  11   2        2.10        2.64      1.00 o 
   3  11   2        1.32        0.28      0.92 o 
  -3  12   2        3.36        0.37      1.31 o 
  -2  12   2       19.17       17.70      2.62 o 
  -1  12   2       19.28       22.01      2.18 o 
   0  12   2      171.15      160.11      4.95 o 
   1  12   2       63.88       53.84      3.70 o 
   2  12   2       23.46       29.48      2.35 o 
   3  12   2        1.59        1.19      0.92 o 
  -3  13   2       25.56       30.49      3.22 o 
  -2  13   2        6.34        7.92      1.93 o 
  -1  13   2        8.63        6.50      3.62 o 
   0  13   2      118.02      104.87      5.18 o 
   1  13   2      198.44      187.25      7.99 o 
   2  13   2       14.09        9.16      1.70 o 
   3  13   2        6.13        5.39      1.57 o 
  -3  14   2       21.06       19.01      3.53 o 
  -2  14   2       15.69       12.21      3.05 o 
  -1  14   2       32.88       34.77      4.70 o 
   0  14   2       79.23       72.00      4.50 o 
   1  14   2       61.20       53.53      4.71 o 
   2  14   2        5.47        4.99      2.01 o 
   3  14   2       18.69       28.81      3.01 o 
  -3  15   2        3.18        3.88      2.16 o 
  -2  15   2       10.14        8.13      3.05 o 
  -1  15   2       45.64       42.83      5.59 o 
   0  15   2       10.88        8.25      2.63 o 
   1  15   2        4.16        4.70      1.74 o 
   2  15   2       24.78       38.26      3.17 o 
  -2  16   2        3.07        6.33      1.94 o 
  -1  16   2        0.70        1.01      1.79 o 
   0  16   2       14.08        3.42      3.51 o 
   1  16   2        2.14        4.47      2.03 o 
   2  16   2       34.09       48.51      3.96 o 
  -2  17   2        1.51        2.35      2.32 o 
  -1  17   2        5.65        5.59      2.65 o 
   0  17   2        7.40        8.49      3.62 o 
   1  17   2        6.12        5.32      3.80 o 
   2  17   2        1.68        1.13      2.33 o 
  -1  18   2        4.47       14.00      2.84 o 
   0  18   2        3.54        2.11      2.66 o 
   1  18   2        1.93        4.85      2.15 o 
  -4   0   3        3.50        1.54      0.56 o 
  -3   0   3       10.82       14.75      1.16 o 
  -2   0   3      232.67      205.96      4.00 o 
  -1   0   3      283.75      292.34      3.91 o 
   0   0   3       26.49       19.77      0.80 o 
   1   0   3        3.61        2.98      0.63 o 
   2   0   3       26.68       34.62      1.92 o 
   3   0   3      142.83      154.34      4.38 o 
   4   0   3       24.41       32.41      1.49 o 
  -4   1   3        1.30        0.23      0.42 o 
  -3   1   3        3.83        2.09      0.45 o 
  -2   1   3      248.02      249.03      3.97 o 
  -1   1   3      746.67      697.71      5.97 o 
   0   1   3      201.95      197.31      2.15 o 
   1   1   3      127.10      121.15      0.37 o 
   2   1   3      805.59      825.81      1.04 o 
   3   1   3      166.51      194.72      3.12 o 
   4   1   3        1.83        1.60      1.42 o 
  -4   2   3        1.75        1.70      0.59 o 
  -3   2   3        1.48        2.71      0.67 o 
  -2   2   3      413.65      412.94      0.58 o 
  -1   2   3       62.47       63.22      1.95 o 
   0   2   3      130.45      138.17      2.89 o 
   1   2   3        5.08        8.20      0.81 o 
   2   2   3      205.08      181.75      3.71 o 
   3   2   3       91.32      107.16      2.89 o 
   4   2   3        9.83        7.60      1.36 o 
  -4   3   3        3.08        1.94      0.87 o 
  -3   3   3       18.85       19.17      1.46 o 
  -2   3   3       60.57       68.35      2.47 o 
  -1   3   3      443.53      443.55      6.20 o 
   0   3   3      700.74      753.23     10.22 o 
   1   3   3      156.72      170.66      2.53 o 
   2   3   3      154.48      135.17      0.62 o 
   3   3   3       95.30       98.94      2.60 o 
   4   3   3        2.94        2.54      0.84 o 
  -4   4   3        2.61        0.62      1.22 o 
  -3   4   3       25.08       14.46      2.48 o 
  -2   4   3       83.86       80.43      0.67 o 
  -1   4   3      222.84      265.63      4.45 o 
   0   4   3       43.68       55.49      1.36 o 
   1   4   3       82.50       62.02      0.43 o 
   2   4   3       58.82       57.27      2.27 o 
   3   4   3       23.67       26.63      2.14 o 
   4   4   3       19.15       11.17      1.67 o 
  -4   5   3        4.70        3.41      1.21 o 
  -3   5   3       30.05       33.62      2.21 o 
  -2   5   3       17.00       18.03      1.52 o 
  -1   5   3       68.20       70.81      3.09 o 
   0   5   3      723.23      717.94     15.53 o 
   1   5   3       74.97       73.56      2.34 o 
   2   5   3       13.51       15.65      0.62 o 
   3   5   3        0.63        0.90      0.90 o 
   4   5   3       10.58       12.55      1.63 o 
  -4   6   3       54.42       46.83      2.95 o 
  -3   6   3       79.99       53.39      3.73 o 
  -2   6   3       65.02       68.59      2.77 o 
  -1   6   3       81.70       61.21      3.60 o 
   0   6   3      143.02      144.96      4.65 o 
   1   6   3       89.26       95.64      2.86 o 
   2   6   3       13.07       10.26      1.19 o 
   3   6   3       25.93       30.86      2.15 o 
   4   6   3        4.69        6.54      1.36 o 
  -4   7   3       23.81       15.58      2.18 o 
  -3   7   3       82.42       86.07      3.65 o 
  -2   7   3      148.11      175.44      4.53 o 
  -1   7   3       69.52       82.09      2.91 o 
   0   7   3      168.64      177.59      3.96 o 
   1   7   3      171.27      178.49      4.07 o 
   2   7   3       30.19       24.80      1.84 o 
   3   7   3        1.19        1.19      1.01 o 
   4   7   3        3.73        0.31      1.35 o 
  -4   8   3       30.89       29.79      2.50 o 
  -3   8   3      178.91      171.45      1.08 o 
  -2   8   3       39.19       41.57      2.97 o 
  -1   8   3      146.01      142.52      4.58 o 
   0   8   3       40.47       38.98      2.11 o 
   1   8   3      176.85      183.58      4.98 o 
   2   8   3       32.54       34.92      2.11 o 
   3   8   3        2.84        9.94      1.40 o 
   4   8   3        1.09        2.63      1.25 o 
  -4   9   3        7.65        9.17      1.90 o 
  -3   9   3       64.26       57.59      3.19 o 
  -2   9   3        7.95        4.20      1.37 o 
  -1   9   3       48.30       53.61      2.61 o 
   0   9   3       59.41       58.43      3.05 o 
   1   9   3       19.09       21.33      2.30 o 
   2   9   3       34.01       24.79      1.96 o 
   3   9   3        2.50        2.64      1.03 o 
   4   9   3        0.21        1.23      1.06 o 
  -4  10   3        8.02        9.96      2.08 o 
  -3  10   3        4.06        0.32      1.47 o 
  -2  10   3        6.57        6.81      1.53 o 
  -1  10   3        6.79       13.04      1.64 o 
   0  10   3      162.29      139.74      4.10 o 
   1  10   3       72.41       72.10      3.28 o 
   2  10   3        0.82        6.02      1.30 o 
   3  10   3        5.89       10.30      1.54 o 
  -4  11   3        3.60        8.92      2.24 o 
  -3  11   3        3.19        8.00      1.61 o 
  -2  11   3        9.30       12.18      3.21 o 
  -1  11   3       13.32       16.83      3.18 o 
   0  11   3       10.67       18.02      1.47 o 
   1  11   3       69.94       63.65      4.00 o 
   2  11   3        9.73       13.60      1.85 o 
   3  11   3        1.23        1.81      1.44 o 
  -3  12   3       26.27       31.33      2.90 o 
  -2  12   3       31.67       31.24      2.73 o 
  -1  12   3       18.57       13.77      3.59 o 
   0  12   3        3.63        4.30      1.49 o 
   1  12   3      112.32      101.79      5.89 o 
   2  12   3       63.57       81.30      4.08 o 
   3  12   3        1.17        1.42      1.52 o 
  -3  13   3        3.55        0.46      2.14 o 
  -2  13   3       38.62       31.40      4.23 o 
  -1  13   3        2.09        2.05      2.58 o 
   0  13   3       27.73       39.59      3.75 o 
   1  13   3       98.91       99.77      6.61 o 
   2  13   3       46.78       59.24      3.78 o 
   3  13   3        7.44        6.95      1.77 o 
  -3  14   3        2.63        5.90      1.65 o 
  -2  14   3        2.78        2.82      1.51 o 
  -1  14   3        1.22        2.20      2.64 o 
   0  14   3       12.87       10.60      2.25 o 
   1  14   3       27.96       26.06      4.09 o 
   2  14   3       22.65       32.27      3.17 o 
  -2  15   3        9.47       11.13      2.52 o 
  -1  15   3       20.77       26.91      3.44 o 
   0  15   3        8.88        8.00      3.57 o 
   1  15   3       18.98       11.14      5.31 o 
   2  15   3        2.82        5.52      1.97 o 
  -2  16   3        0.59        2.09      1.95 o 
  -1  16   3       11.70       11.71      3.85 o 
   0  16   3       27.37       24.56      3.75 o 
   1  16   3        1.34        1.38      2.84 o 
   2  16   3        3.62        8.62      1.73 o 
  -2  17   3        0.04        1.33      2.27 o 
  -1  17   3        0.30        3.21      2.45 o 
   0  17   3        6.25        5.71      2.27 o 
   1  17   3        1.46        0.63      2.36 o 
  -1  18   3        2.60        1.30      3.57 o 
   0  18   3        1.94        1.41      2.44 o 
  -4   0   4       38.86       42.84      2.12 o 
  -3   0   4       46.02       39.56      2.12 o 
  -2   0   4       48.68       36.62      1.74 o 
  -1   0   4        8.33       12.70      1.05 o 
   0   0   4      120.43      120.78      2.10 o 
   1   0   4        0.71        0.47      1.01 o 
   2   0   4        3.29        5.17      1.00 o 
   3   0   4       14.35       14.37      1.81 o 
   4   0   4        1.43        8.71      1.31 o 
  -4   1   4        3.55        1.09      0.84 o 
  -3   1   4       20.05       18.67      1.47 o 
  -2   1   4       15.60       16.55      1.21 o 
  -1   1   4      111.62      106.49      2.76 o 
   0   1   4      109.72      121.88      3.95 o 
   1   1   4       80.78       84.86      2.49 o 
   2   1   4       10.42        8.33      0.65 o 
   3   1   4       34.75       41.00      2.38 o 
   4   1   4       17.80       14.91      1.91 o 
  -4   2   4        1.43        2.17      1.08 o 
  -3   2   4       11.27       11.80      0.70 o 
  -2   2   4        2.09        0.56      0.58 o 
  -1   2   4      854.23      830.04      9.14 o 
   0   2   4      104.63      108.03      2.04 o 
   1   2   4       28.10       30.08      1.57 o 
   2   2   4       40.60       44.58      1.48 o 
   3   2   4       82.53       86.29      2.43 o 
   4   2   4       55.76       59.41      2.31 o 
  -4   3   4       13.25        6.18      1.47 o 
  -3   3   4        0.37        1.76      0.91 o 
  -2   3   4       12.95       21.36      1.64 o 
  -1   3   4      151.74      146.34      4.35 o 
   0   3   4       85.88       91.88      1.82 o 
   1   3   4      101.50       94.27      2.61 o 
   2   3   4        2.39        0.72      0.52 o 
   3   3   4      102.71      108.77      3.47 o 
   4   3   4        6.49        3.88      1.10 o 
  -4   4   4       40.36       41.75      2.98 o 
  -3   4   4        3.48        0.35      1.03 o 
  -2   4   4       43.48       40.23      2.89 o 
  -1   4   4       19.68       19.64      1.47 o 
   0   4   4      167.85      161.27      2.94 o 
   1   4   4      228.53      221.84      4.18 o 
   2   4   4       28.94       23.00      1.61 o 
   3   4   4        5.09        6.66      1.22 o 
   4   4   4        8.41        9.36      1.53 o 
  -4   5   4       21.32       20.69      2.14 o 
  -3   5   4       70.85       73.09      3.35 o 
  -2   5   4        5.19        0.43      0.80 o 
  -1   5   4       51.72       69.80      2.73 o 
   0   5   4       75.15       90.24      2.80 o 
   1   5   4      188.61      188.66      4.15 o 
   2   5   4       13.42       16.36      1.12 o 
   3   5   4        1.38        4.19      1.06 o 
   4   5   4        1.08        2.54      1.08 o 
  -4   6   4       18.30       11.78      1.93 o 
  -3   6   4      132.13      148.15      1.02 o 
  -2   6   4       73.20       68.39      3.79 o 
  -1   6   4       75.08       83.44      3.12 o 
   0   6   4      211.76      204.51     11.33 o 
   1   6   4      208.75      196.92      4.30 o 
   2   6   4        2.95        0.81      0.81 o 
   3   6   4        1.58        1.42      0.86 o 
   4   6   4        2.84        2.69      1.33 o 
  -4   7   4       17.00       18.80      2.22 o 
  -3   7   4      110.92      126.86      4.59 o 
  -2   7   4      153.09      172.45      4.98 o 
  -1   7   4       12.97       20.10      1.68 o 
   0   7   4      149.17      138.16      3.36 o 
   1   7   4       20.12       24.18      1.78 o 
   2   7   4        0.84        0.43      0.85 o 
   3   7   4        8.98       10.08      1.40 o 
   4   7   4        0.49        0.16      1.17 o 
  -4   8   4        0.45        1.33      1.36 o 
  -3   8   4       18.21       18.89      2.90 o 
  -2   8   4      186.98      175.90      6.42 o 
  -1   8   4      138.89      118.80      5.78 o 
   0   8   4      102.46      109.87      4.22 o 
   1   8   4        6.18        2.75      0.83 o 
   2   8   4       63.07       57.22      3.29 o 
   3   8   4        3.36        0.83      0.96 o 
  -4   9   4        2.09        3.37      1.64 o 
  -3   9   4        8.91        3.45      1.36 o 
  -2   9   4      168.46      171.50      7.00 o 
  -1   9   4        7.87        8.82      2.07 o 
   0   9   4       15.92        9.66      2.35 o 
   1   9   4      124.27      160.59      4.69 o 
   2   9   4       38.03       24.17      2.16 o 
   3   9   4        1.04        0.15      1.04 o 
  -4  10   4        1.66        0.58      1.20 o 
  -3  10   4       12.49       13.30      2.19 o 
  -2  10   4       28.12       20.86      2.38 o 
  -1  10   4        9.22        6.86      2.99 o 
   0  10   4        6.65       10.66      1.82 o 
   1  10   4        5.83        3.90      1.26 o 
   2  10   4        0.07        2.86      1.62 o 
   3  10   4        0.74        0.83      1.20 o 
  -3  11   4       33.53       30.69      4.12 o 
  -2  11   4       25.50       29.30      2.89 o 
  -1  11   4       14.50       12.26      2.68 o 
   0  11   4        9.88        6.46      2.06 o 
   1  11   4       41.92       44.86      3.56 o 
   2  11   4       77.24       97.37      4.32 o 
   3  11   4       14.43       15.59      2.49 o 
  -3  12   4        0.09        0.65      1.72 o 
  -2  12   4        4.57        7.80      1.93 o 
  -1  12   4       34.89       33.81      3.91 o 
   0  12   4        0.47        4.71      1.17 o 
   1  12   4        7.07       11.84      1.96 o 
   2  12   4       86.52       87.23      6.14 o 
   3  12   4       15.98       14.66      2.58 o 
  -3  13   4        6.92        3.67      2.04 o 
  -2  13   4       32.36       24.65      4.13 o 
  -1  13   4       20.21       19.82      2.36 o 
   0  13   4        3.27        6.20      1.36 o 
   1  13   4        5.44        5.46      2.27 o 
   2  13   4       35.30       31.29      3.99 o 
  -3  14   4        3.46        5.00      2.64 o 
  -2  14   4        5.92        3.40      2.81 o 
  -1  14   4       21.70       21.33      3.32 o 
   0  14   4        3.15        2.52      1.42 o 
   1  14   4        4.93        4.40      2.49 o 
   2  14   4        1.43        7.10      1.71 o 
  -2  15   4        3.82        4.55      3.53 o 
  -1  15   4        0.44        7.10      2.44 o 
   0  15   4        2.43        2.93      5.77 o 
   1  15   4       20.92       26.18      3.60 o 
   2  15   4        0.06        4.27      1.66 o 
  -2  16   4        2.32        2.29      2.70 o 
  -1  16   4        1.16        0.93      2.36 o 
   0  16   4       18.21       13.61      3.31 o 
   1  16   4       11.78       10.55      3.08 o 
  -1  17   4       10.38        8.46      4.60 o 
   0  17   4        5.22        6.62      2.79 o 
   1  17   4        2.30        2.91      3.52 o 
  -4   0   5        0.03        0.50      0.77 o 
  -3   0   5       67.07       64.40      2.92 o 
  -2   0   5        1.29        2.35      1.21 o 
  -1   0   5        0.07        0.80      1.10 o 
   0   0   5       13.22       10.62      0.88 o 
   1   0   5       29.64       33.77      2.03 o 
   2   0   5        8.23       14.66      1.49 o 
   3   0   5        8.80        5.79      1.47 o 
   4   0   5        4.08        4.56      1.32 o 
  -4   1   5       11.52        5.93      1.29 o 
  -3   1   5       18.91       14.43      1.56 o 
  -2   1   5       50.65       58.79      2.49 o 
  -1   1   5       79.25      100.18      3.16 o 
   0   1   5      170.94      154.34      3.10 o 
   1   1   5       35.12       36.33      2.00 o 
   2   1   5       18.44       15.08      1.55 o 
   3   1   5        3.24        3.34      0.97 o 
   4   1   5        4.29        3.90      1.65 o 
  -4   2   5       17.52       26.86      2.24 o 
  -3   2   5       14.19       12.65      1.36 o 
  -2   2   5       56.96       47.54      3.75 o 
  -1   2   5       20.14       23.01      2.38 o 
   0   2   5      351.31      320.51     11.11 o 
   1   2   5      101.42       94.46      2.95 o 
   2   2   5        0.11        2.68      0.82 o 
   3   2   5       15.10       11.41      1.50 o 
   4   2   5       13.94        9.77      1.77 o 
  -4   3   5       10.41       13.27      1.90 o 
  -3   3   5       27.01       23.73      2.13 o 
  -2   3   5       15.83       16.45      1.62 o 
  -1   3   5        4.68        6.81      1.24 o 
   0   3   5       84.46      101.43      2.30 o 
   1   3   5       24.81       18.18      1.35 o 
   2   3   5       11.30       11.05      1.30 o 
   3   3   5       17.74       19.87      1.87 o 
   4   3   5       17.49       14.18      1.72 o 
  -4   4   5        4.83        0.15      1.17 o 
  -3   4   5       74.39       96.08      4.04 o 
  -2   4   5      132.86      145.70      5.31 o 
  -1   4   5        9.26        8.31      1.08 o 
   0   4   5        3.31        5.58      0.65 o 
   1   4   5       10.89       10.26      1.27 o 
   2   4   5       29.08       24.37      1.77 o 
   3   4   5        3.03        3.08      1.02 o 
   4   4   5       14.74        8.49      1.78 o 
  -4   5   5        0.19        3.75      1.48 o 
  -3   5   5      124.65      163.09      5.29 o 
  -2   5   5      221.78      241.49      5.98 o 
  -1   5   5       57.10       63.64      2.97 o 
   0   5   5       22.24       26.50      1.28 o 
   1   5   5       71.61       72.88      2.77 o 
   2   5   5       88.13       71.13      2.86 o 
   3   5   5        2.21        0.72      0.97 o 
  -4   6   5        0.63        4.46      1.59 o 
  -3   6   5       10.30        8.62      1.66 o 
  -2   6   5       67.16       71.42      4.74 o 
  -1   6   5       25.69       26.15      2.76 o 
   0   6   5       53.79       52.38      4.66 o 
   1   6   5       27.13       34.62      1.94 o 
   2   6   5       44.18       37.11      2.27 o 
   3   6   5        2.99        2.62      0.94 o 
  -4   7   5        0.66        0.53      1.49 o 
  -3   7   5        9.32       13.78      1.92 o 
  -2   7   5       86.25       77.33      5.23 o 
  -1   7   5       12.12       16.09      1.82 o 
   0   7   5       92.37      111.17      2.79 o 
   1   7   5       54.62       56.14      2.72 o 
   2   7   5       34.41       35.89      1.86 o 
   3   7   5        5.36        5.62      1.54 o 
  -4   8   5       12.32       19.10      2.62 o 
  -3   8   5        0.30        0.50      1.44 o 
  -2   8   5       44.42       42.72      3.73 o 
  -1   8   5      190.59      169.89      6.66 o 
   0   8   5        8.31       14.39      1.20 o 
   1   8   5       40.97       49.73      2.73 o 
   2   8   5       19.97       13.68      1.74 o 
   3   8   5        1.37        3.78      1.20 o 
  -3   9   5        8.80        6.80      2.67 o 
  -2   9   5       60.56       56.48      4.76 o 
  -1   9   5      223.64      204.66      8.56 o 
   0   9   5       30.37       27.15      2.60 o 
   1   9   5        1.47        1.11      1.25 o 
   2   9   5       17.53       19.66      2.08 o 
   3   9   5       10.01       10.80      1.33 o 
  -3  10   5        6.54        7.91      2.10 o 
  -2  10   5       82.37       84.15      5.64 o 
  -1  10   5       37.99       53.42      3.59 o 
   0  10   5        8.92        7.83      1.84 o 
   1  10   5       14.84       16.05      2.14 o 
   2  10   5       33.73       51.07      3.29 o 
   3  10   5       36.60       50.06      3.38 o 
  -3  11   5        7.97        4.63      3.34 o 
  -2  11   5        2.45        4.97      1.69 o 
  -1  11   5       17.67       24.85      2.89 o 
   0  11   5        7.08        8.01      1.21 o 
   1  11   5        5.34        7.78      1.66 o 
   2  11   5       11.46        8.69      1.85 o 
   3  11   5       30.48       37.37      3.37 o 
  -3  12   5        0.30        0.23      1.72 o 
  -2  12   5       22.21       32.03      3.17 o 
  -1  12   5       63.40       46.70      5.93 o 
   0  12   5       16.49       16.75      2.32 o 
   1  12   5        0.02        0.95      1.18 o 
   2  12   5        0.19        0.75      1.70 o 
  -3  13   5        0.34        0.55      2.48 o 
  -2  13   5        6.76        7.03      2.27 o 
  -1  13   5       21.03       22.39      4.86 o 
   0  13   5       37.61       30.17      7.87 o 
   1  13   5        3.39        1.46      1.46 o 
   2  13   5        3.32        7.54      1.77 o 
  -2  14   5        2.76        7.08      2.68 o 
  -1  14   5        2.67        1.19      2.87 o 
   0  14   5        1.19        1.89      1.75 o 
   1  14   5        0.22        0.72      1.88 o 
   2  14   5        2.85        4.17      1.79 o 
  -2  15   5        3.20        7.67      2.35 o 
  -1  15   5        0.43        0.07      2.57 o 
   0  15   5        2.96        6.77      1.91 o 
   1  15   5        4.36        7.68      2.65 o 
  -1  16   5        3.32        6.36      2.73 o 
   0  16   5        8.27        4.88      2.98 o 
   1  16   5        2.27        2.09      3.37 o 
  -4   0   6        0.48        0.86      0.91 o 
  -3   0   6       12.84       15.34      0.91 o 
  -2   0   6        9.77        7.14      1.14 o 
  -1   0   6       25.67       20.42      1.82 o 
   0   0   6       44.25       49.82      2.28 o 
   1   0   6        5.82        5.28      1.18 o 
   2   0   6        0.62        1.17      1.17 o 
   3   0   6        0.74        0.71      1.21 o 
  -4   1   6       10.30        9.77      1.79 o 
  -3   1   6       17.66       19.22      2.03 o 
  -2   1   6       24.04       37.41      2.46 o 
  -1   1   6       26.71       30.08      2.25 o 
   0   1   6       50.20       45.08      6.20 o 
   1   1   6        0.44        0.95      1.06 o 
   2   1   6       15.97       21.70      1.93 o 
   3   1   6        0.79        0.95      1.15 o 
  -4   2   6        2.34        4.22      1.15 o 
  -3   2   6       35.72       37.16      3.42 o 
  -2   2   6       66.17       61.64      3.29 o 
  -1   2   6       52.33       48.74      3.98 o 
   0   2   6       19.01       25.67      2.86 o 
   1   2   6      111.43      119.61      3.86 o 
   2   2   6       30.64       32.28      1.76 o 
   3   2   6        2.23        1.58      1.22 o 
  -4   3   6        3.52        2.49      1.26 o 
  -3   3   6       14.77       17.76      2.08 o 
  -2   3   6       50.95       48.15      3.04 o 
  -1   3   6        1.06        1.33      1.59 o 
   0   3   6       38.63       42.24      2.25 o 
   1   3   6       91.83      105.78      3.70 o 
   2   3   6       24.48       30.93      2.12 o 
   3   3   6        4.39        2.99      1.09 o 
  -4   4   6        1.67        2.53      1.19 o 
  -3   4   6        4.66        1.63      1.30 o 
  -2   4   6      117.43      118.49      5.73 o 
  -1   4   6      145.05      138.27      6.21 o 
   0   4   6        6.42       11.87      1.03 o 
   1   4   6       19.72       17.22      1.63 o 
   2   4   6       13.95        9.97      1.49 o 
   3   4   6       16.18       20.52      1.53 o 
  -4   5   6        4.21        3.45      1.68 o 
  -3   5   6        7.70        6.88      2.46 o 
  -2   5   6      123.24      121.04      6.43 o 
  -1   5   6      231.80      225.78      8.01 o 
   0   5   6       20.76       19.14      1.36 o 
   1   5   6        2.93        4.60      1.10 o 
   2   5   6        5.85        5.58      1.24 o 
   3   5   6        7.60        3.86      1.34 o 
  -4   6   6        0.20        1.39      1.39 o 
  -3   6   6        5.94        5.36      2.28 o 
  -2   6   6       62.48       78.36      3.95 o 
  -1   6   6       23.90       12.36      1.85 o 
   0   6   6       14.62       20.56      1.32 o 
   1   6   6       26.69       32.14      2.31 o 
   2   6   6        0.45        1.69      0.85 o 
   3   6   6        0.04        2.32      0.87 o 
  -3   7   6        9.41        6.20      2.03 o 
  -2   7   6       19.20       13.31      3.01 o 
  -1   7   6       19.72       17.52      3.87 o 
   0   7   6        2.20        2.11      1.50 o 
   1   7   6       31.59       25.60      2.20 o 
   2   7   6        2.05        0.89      0.95 o 
   3   7   6        6.77        2.58      1.37 o 
  -3   8   6       19.34       16.97      3.23 o 
  -2   8   6       14.10       20.78      2.40 o 
  -1   8   6       16.45       14.83      3.43 o 
   0   8   6       47.54       44.22      2.93 o 
   1   8   6       25.14       22.93      2.11 o 
   2   8   6        8.34        6.32      1.49 o 
   3   8   6       13.60        8.91      1.70 o 
  -3   9   6        4.79        5.54      2.48 o 
  -2   9   6       12.01       13.60      4.12 o 
  -1   9   6      120.25      114.10      7.50 o 
   0   9   6      150.27      126.07      4.13 o 
   1   9   6        9.77        7.60      1.45 o 
   2   9   6       13.86       18.54      1.99 o 
   3   9   6        1.53        0.33      1.38 o 
  -3  10   6        1.81        1.51      1.87 o 
  -2  10   6        4.49        2.90      2.15 o 
  -1  10   6       48.95       41.81      5.98 o 
   0  10   6       62.51       57.04      4.45 o 
   1  10   6        0.33        0.33      1.39 o 
   2  10   6        0.56        2.95      0.91 o 
  -3  11   6        0.63        1.66      1.66 o 
  -2  11   6        6.94        6.52      3.08 o 
  -1  11   6       65.20       62.39      5.53 o 
   0  11   6       58.31       49.81      3.73 o 
   1  11   6        3.66        3.58      1.40 o 
   2  11   6        0.45        1.28      1.65 o 
  -2  12   6        4.56       11.52      2.87 o 
  -1  12   6        4.69        7.20      2.70 o 
   0  12   6       19.60       17.31      4.84 o 
   1  12   6       16.62       22.21      2.57 o 
   2  12   6        2.82        1.79      1.34 o 
  -2  13   6        2.32        2.57      3.34 o 
  -1  13   6        2.08        1.65      1.91 o 
   0  13   6        1.30        6.62      1.73 o 
   1  13   6        0.89        1.79      1.48 o 
  -2  14   6        0.88        7.43      2.84 o 
  -1  14   6        2.36        4.62      2.06 o 
   0  14   6        2.73        0.45      1.50 o 
   1  14   6        6.71       10.70      2.87 o 
  -1  15   6        4.43        4.13      3.75 o 
   0  15   6        3.09        3.33      4.00 o 
  -4   0   7        1.12        0.77      1.24 o 
  -3   0   7       15.77       17.22      1.97 o 
  -2   0   7        0.52        0.59      1.61 o 
  -1   0   7       67.18       59.42      5.12 o 
   0   0   7        6.81        6.59      1.04 o 
   1   0   7        2.73        4.02      1.33 o 
   2   0   7        1.35        0.36      1.10 o 
   3   0   7        0.06        1.52      1.52 o 
  -3   1   7        9.12        6.84      2.12 o 
  -2   1   7       71.05       67.46      4.90 o 
  -1   1   7       34.13       44.52      3.11 o 
   0   1   7       47.60       38.60      2.40 o 
   1   1   7        3.61        5.15      1.85 o 
   2   1   7        2.55        1.65      1.10 o 
   3   1   7        1.44        1.78      1.78 o 
  -3   2   7        2.64        1.77      1.28 o 
  -2   2   7        4.74        3.57      1.74 o 
  -1   2   7       18.83       26.06      2.35 o 
   0   2   7        6.91        7.15      0.96 o 
   1   2   7        2.33        2.38      1.02 o 
   2   2   7        2.60        6.72      1.60 o 
   3   2   7        3.22        6.38      1.63 o 
  -3   3   7       10.25        8.92      2.70 o 
  -2   3   7       63.83       58.12      4.75 o 
  -1   3   7      109.10       99.54      6.20 o 
   0   3   7        4.77        3.77      1.41 o 
   1   3   7       12.15       21.45      2.06 o 
   2   3   7       22.91       24.91      2.12 o 
   3   3   7       15.62       15.63      1.89 o 
  -3   4   7       10.06       19.30      2.41 o 
  -2   4   7       18.59       19.16      4.24 o 
  -1   4   7      193.63      176.12      8.68 o 
   0   4   7       45.20       35.86      4.00 o 
   1   4   7        8.00        6.73      1.46 o 
   2   4   7       19.30       22.12      2.11 o 
   3   4   7        3.88        6.22      1.64 o 
  -3   5   7        1.35        2.12      1.33 o 
  -2   5   7        3.53        5.55      2.09 o 
  -1   5   7      103.17      102.24      7.40 o 
   0   5   7      153.48      132.76      4.66 o 
   1   5   7        3.57        6.53      1.49 o 
   2   5   7       15.04       14.95      1.75 o 
   3   5   7        0.37        0.00      1.20 o 
  -3   6   7        3.14        2.63      1.21 o 
  -2   6   7       27.83       19.56      3.64 o 
  -1   6   7       32.68       31.37      3.20 o 
   0   6   7       29.35       39.08      2.01 o 
   1   6   7        5.12        5.73      1.57 o 
   2   6   7        7.18        7.01      1.46 o 
  -3   7   7        0.90        0.71      1.71 o 
  -2   7   7        4.73        3.82      1.97 o 
  -1   7   7       32.55       14.65      5.22 o 
   0   7   7        8.45        8.37      1.10 o 
   1   7   7        0.60        1.45      1.11 o 
   2   7   7        1.89        0.74      1.15 o 
  -3   8   7        2.40        1.65      1.92 o 
  -2   8   7        7.17       41.32      2.58 o 
  -1   8   7       14.56        9.73      3.45 o 
   0   8   7        1.47        5.51      1.39 o 
   1   8   7        7.22        2.63      0.92 o 
   2   8   7        5.66        1.38      1.28 o 
  -3   9   7        4.48        2.92      2.25 o 
  -2   9   7        1.43        2.30      2.40 o 
  -1   9   7        7.17        5.89      3.64 o 
   0   9   7       19.56       16.48      2.42 o 
   1   9   7       24.03       19.61      3.07 o 
   2   9   7        2.89        2.31      1.30 o 
  -2  10   7        6.48        7.22      3.82 o 
  -1  10   7        4.50        8.77      2.23 o 
   0  10   7      105.41       98.32      6.13 o 
   1  10   7       89.80       78.24      5.23 o 
   2  10   7        4.07        5.52      1.76 o 
  -2  11   7        0.14        1.86      2.15 o 
  -1  11   7        2.87        1.85      1.85 o 
   0  11   7       17.70       18.05      1.91 o 
   1  11   7        2.20        2.75      1.74 o 
  -2  12   7        0.34        0.59      1.75 o 
  -1  12   7        8.70        8.06      4.00 o 
   0  12   7       14.61       12.05      2.43 o 
   1  12   7        7.77       11.84      2.24 o 
  -1  13   7        3.84        2.16      2.69 o 
   0  13   7        5.49        7.59      1.59 o 
   1  13   7        3.73        3.78      1.97 o 
  -3   0   8       15.31       15.44      2.59 o 
  -2   0   8       20.27       20.73      2.57 o 
  -1   0   8       13.06       12.92      2.86 o 
   0   0   8        3.67        0.40      0.83 o 
   1   0   8       13.05       15.07      2.43 o 
   2   0   8        0.33        0.64      1.62 o 
  -3   1   8        0.23        1.05      1.78 o 
  -2   1   8        3.66        3.21      2.61 o 
  -1   1   8       39.12       36.11      5.12 o 
   0   1   8       14.54       16.21      1.81 o 
   1   1   8        2.00        2.94      1.40 o 
   2   1   8        0.75        1.01      1.29 o 
  -3   2   8        0.87        2.24      1.29 o 
  -2   2   8        3.14        5.48      1.89 o 
  -1   2   8       47.50       46.19      4.75 o 
   0   2   8       69.42       56.14      3.95 o 
   1   2   8        0.83        0.00      1.31 o 
   2   2   8        0.41        0.19      1.67 o 
  -3   3   8        6.27       10.69      2.44 o 
  -2   3   8       10.60       10.98      3.62 o 
  -1   3   8        7.15       13.12      2.38 o 
   0   3   8      112.86      101.50      6.29 o 
   1   3   8       31.31       41.20      2.90 o 
   2   3   8        5.69        8.22      1.86 o 
  -3   4   8        8.74       15.97      2.85 o 
  -2   4   8        5.83       16.36      2.66 o 
  -1   4   8       41.59       43.51      5.65 o 
   0   4   8      102.42       90.07      4.34 o 
   1   4   8       45.04       43.86      3.12 o 
   2   4   8        2.90        6.54      1.64 o 
  -3   5   8        8.07       13.75      2.54 o 
  -2   5   8        1.96        1.49      1.82 o 
  -1   5   8        6.07        9.15      2.65 o 
   0   5   8       17.38       13.75      2.39 o 
   1   5   8       17.14       15.65      2.11 o 
   2   5   8        3.80        2.27      1.42 o 
  -3   6   8        2.79        5.90      1.95 o 
  -2   6   8        3.70        2.50      2.74 o 
  -1   6   8       12.16        7.88      3.51 o 
   0   6   8       12.41       18.79      1.68 o 
   1   6   8        4.01        9.29      1.64 o 
   2   6   8        1.53        1.03      1.54 o 
  -2   7   8        5.42        3.69      2.38 o 
  -1   7   8        8.08       11.56      2.64 o 
   0   7   8        2.36        0.86      1.90 o 
   1   7   8        3.99        4.05      1.71 o 
   2   7   8        0.37        0.17      1.37 o 
  -2   8   8        4.53       11.17      2.50 o 
  -1   8   8        0.74        6.39      2.36 o 
   0   8   8       13.29       11.59      2.19 o 
   1   8   8       12.95       11.13      2.10 o 
  -2   9   8        8.59        5.41      3.56 o 
  -1   9   8        1.19        6.66      2.45 o 
   0   9   8        2.87        1.11      1.64 o 
   1   9   8       12.33       18.57      2.54 o 
  -2  10   8        3.88        9.40      2.53 o 
  -1  10   8        1.21        1.79      3.35 o 
   0  10   8       10.79        8.77      2.80 o 
   1  10   8       41.85       38.70      4.23 o 
  -1  11   8        0.07        2.48      2.42 o 
   0  11   8        4.67        5.09      2.40 o 
  -2   0   9        7.25        4.93      2.86 o 
  -1   0   9        3.73        4.33      2.21 o 
   0   0   9        1.86        3.48      1.17 o 
   1   0   9        6.68       10.15      1.99 o 
  -2   1   9       10.74        6.28      3.28 o 
  -1   1   9        3.19        9.40      2.44 o 
   0   1   9       20.31       31.21      3.59 o 
   1   1   9       13.74       20.70      2.92 o 
  -2   2   9        2.92        8.07      2.36 o 
  -1   2   9        6.96       11.22      2.01 o 
   0   2   9        6.53       12.65      1.48 o 
   1   2   9       31.15       42.03      3.48 o 
  -2   3   9        2.40        2.89      2.64 o 
  -1   3   9        6.32        6.80      3.48 o 
   0   3   9       24.38       26.60      3.14 o 
   1   3   9       44.94       64.77      4.39 o 
  -2   4   9        7.88        6.98      3.71 o 
  -1   4   9        1.00        3.34      1.65 o 
   0   4   9       12.75        9.19      2.05 o 
   1   4   9       29.29       25.01      3.96 o 
  -2   5   9        8.30        6.53      2.69 o 
  -1   5   9        2.15        1.94      3.16 o 
   0   5   9        0.92        0.00      1.15 o 
   1   5   9        0.23        0.84      1.74 o 
  -2   6   9        1.91        1.58      2.67 o 
  -1   6   9        7.21        6.15      3.18 o 
   0   6   9        9.86       13.12      1.65 o 
   1   6   9        2.42        5.48      1.97 o 
  -1   7   9        7.13       14.56      3.15 o 
   0   7   9        3.78        1.20      1.34 o 
   1   7   9        2.03        1.48      1.88 o 
  -1   8   9        4.02        6.81      2.59 o 
   0   8   9        2.64        3.02      2.57 o 
  -1   0  10        0.07        2.00      1.73 o 
   0   0  10        3.08        2.24      1.90 o 
  -1   1  10        5.60        7.67      2.33 o 
   0   1  10        0.19        0.65      1.31 o 
  -1   2  10        5.48        2.48      3.65 o 
   0   2  10        3.93        5.28      1.67 o 
                                                 
